# Supplementary material for: Constructing a synthetic pathway for acetyl-coenzyme A from one-carbon through enzyme design
Source: Nat Commun. 2019 Mar 26;10:1378. doi: 10.1038/s41467-019-09095-z (PMC6435721; doi:10.1038/s41467-019-09095-z)
Supplement: Supplementary file 6 — Supplementary Data 3 [file 41467_2019_9095_MOESM6_ESM.xlsx]

## Sheet: Sheet1
Supplementary data 1. Primers used in this study.
Primer Name	Primer Sequence (5’→3’)
Cloning construction primers for glycolaldehyde synthase
4COK-Forward	5’-GGAATTCCATATGATGACCTACACCGTTGGTCGTTA-3’
4COK-Reverse	5’-CCGCTCGAGTTAACCAGCACGCGGCGGA-3’
4K9Q-Forward	5’-GGAATTCCATATGATGCGTACCGTTAAAGAAATCACCT-3’
4K9Q-Reverse	5’-CCGCTCGAGACCGAACAGCGGTTTCAGTTCTT-3’
1R9J-Forward	5’-GGAATTCCATATGATGCGTCACATGGCTTCTATCGA-3’
1R9J-Reverse	5’-CCGCTCGAGCATTTTAGAGAAAGAAGAGTTTTTCAGCGG-3’
3FZN-Forward	5’-GGAATTCCATATGATGGCTTCTGTTCACGGTACCA-3’
3FZN-Reverse	5’-CCGCTCGAGTTATTTAACCGGAGAAACGGTAGAAACTTCG-3’
2JLC-Forward	5’-GGAATTCCATATGATGGGTTCTTCTCACCACCACC-3’
2JLC-Reverse	5’-CCGCTCGAGCAGGTGAGAAACCTGAGCCAG-3’
2UZ1-Forward	5’-GGAATTCCATATGATGGCTATGATCACCGGTGGTG-3’
2UZ1-Reverse	5’-CCGCTCGAGAGCGAACGGGTCCATACC-3’
4FEG-Forward	5’-GGAATTCCATATGATGGTTATGAAACAGACCAAACAGACCAAC-3’
4FEG-Reverse	5’-CCGCTCGAGGAAACCACCCTGACCGATCTGG-3’
2C31-Forward	5’-GGAATTCCATATGATGTCTAACGACGACAACGTTGAACT-3’
2C31-Reverse	5’-CCGCTCGAGTTTTTTACCAACTTTAGAAACAACGTTCAGAG-3’
5C4I-Forward	5’-GGAATTCCATATGATGGGTAAAGTTCGTAACATCTCTGGT-3’
5C4I-Reverse	5’-CCGCTCGAGCAGTTCGAACGGGATCCAGTAAG-3’
Cloning construction primers for PKs
PK1-Forward	5’-GGAATTCCATATGATGGCAAATGTTGATCCGAAACGT-3’
PK1-Reverse	5’-CCGCTCGAGTGCTTCCCATTTCCAATTGCG-3’
PK2-Forward	5’-GGAATTCCATATGATGACCTCTCCGGTTATCGGTACC-3’
PK2-Reverse	5’-CCGCTCGAGTCATTCGTTGTCACCCGCGGTC-3’
PK3-Forward	5’-GGAATTCCATATGATGAGCGCCACCGTGGA-3’
PK3-Reverse	5’-CCGCTCGAGACGTTCGCCCGGCCAACG-3’
PK4-Forward	5’-GGAATTCCATATGATGACCGACACCCAGACCC-3’
PK4-Reverse	5’-CCGCTCGAGAGAGTCCGGCGGGAACC-3’
PK5-Forward	5’-GGAATTCCATATGATGCATGGTCATCATCGCACC-3’
PK5-Reverse	5’-CCGCTCGAGCGGACACCAACGCCATTCG-3’
PK6-Forward	5’-GGAATTCCATATGATGACCCCGCGTACCCC-3’
PK6-Reverse	5’-CCGCTCGAGGAACCCCAGGTCCAAGCACG-3’
PK7-Forward	5’-GGAATTCCATATGATGATCCCGCCGAGTCAGG-3’
PK7-Reverse	5’-CCGCTCGAGGGCATCCGGACGTCTACCC-3’
PK8-Forward	5’-GGAATTCCATATGATGACCCTGGCACCGACC-3’
PK8-Reverse	5’-CCGCTCGAGATCAATTGCGCCGGCCGGCCAG-3’
Cloning construction primers for single-site saturation mutant
P24-Forward	5’-TCGACACCGTTTTCGGTAACNNKGGTTCTAACGAACTG-3’
P24-Reverse	5’-MNNGTTACCGAAAACGGTGTCGATACCCTGACGACGCA-3’
G25-Forward	5’-ACACCGTTTTCGGTAACCCGNNKTCTAACGAACTGCCG-3’
G25-Reverse	5’-MNNCGGGTTACCGAAAACGGTGTCGATACCCTGACGAC-3’
S26-Forward	5’-CCGTTTTCGGTAACCCGGGTNNKAACGAACTGCCGTTC-3’
S26-Reverse	5’-MNNACCCGGGTTACCGAAAACGGTGTCGATACCCTGAC-3’
N27-Forward	5’-TTTTCGGTAACCCGGGTTCTNNKGAACTGCCGTTCCTG-3’
N27-Reverse	5’-MNNAGAACCCGGGTTACCGAAAACGGTGTCGATACCCT-3’
H70-Forward	5’-AACCGGCTTTCATCAACCTGNNKTCTGCTGCTGGTACC-3’
H70-Reverse	5’-MNNCAGGTTGATGAAAGCCGGTTTACGAGAAGCCTGAG-3’
L109-Forward	5’-CTATGATCGGTGTTGAAGCTNNKCTGACCAACGTTGAC-3’
L109-Reverse	5’-MNNAGCTTCAACACCGATCATAGCACGGGTCTGCTGAC-3’
L110-Forward	5’-TGATCGGTGTTGAAGCTCTGNNKACCAACGTTGACGCT-3’
L110-Reverse	5’-MNNCAGAGCTTCAACACCGATCATAGCACGGGTCTGCT-3’
S236-Forward	5’-CTCCGGTTTGGGTTGCTCCGNNKGCTCCGCGTTGCCCG-3’
S236-Reverse	5’-AGACGGAGCAACCCAAACCGGAGCTTTCAGACGTTCAG-3’
H281-Forward	5’-GTGCTCCGGTTTTCCGTTACNNKCAGTACGACCCGGGT-3’
H281-Reverse	5’-NNKGTAACGGAAAACCGGAGCACCGATAACCAGAACAA-3’
Q282-Forward	5’-CTCCGGTTTTCCGTTACCACNNKTACGACCCGGGTCAG-3’
Q282-Reverse	5’-MNNGTGGTAACGGAAAACCGGAGCACCGATAACCAGAA
N374-Forward	5’-CGGAAAACGCTATCTACCTGNNKGAATCTACCTCTACC-3’
N374-Reverse	5’-MNNCAGGTAGATAGCGTTTTCCGGAGCCATGTCGTTCA
E375-Forward	5’-AAAACGCTATCTACCTGAACNNKTCTACCTCTACCACC-3’
E375-Reverse	5’-MNNGTTCAGGTAGATAGCGTTTTCCGGAGCCATGTCGT-3’
S376-Forward	5’-ACGCTATCTACCTGAACGAANNKACCTCTACCACCGCT-3’
S376-Reverse	5’-MNNTTCGTTCAGGTAGATAGCGTTTTCCGGAGCCATGT-3’
T377-Forward	5’-CTATCTACCTGAACGAATCTNNKTCTACCACCGCTCAG-3’
T377-Reverse	5’-MNNAGATTCGTTCAGGTAGATAGCGTTTTCCGGAGCCA-3’
S378-Forward	5’-TCTACCTGAACGAATCTACCNNKACCACCGCTCAGATG-3’
S378-Reverse	5’-MNNGGTAGATTCGTTCAGGTAGATAGCGTTTTCCGGAG-3’
T379-Forward	5’-ACCTGAACGAATCTACCTCTNNKACCGCTCAGATGTGG-3’
T379-Reverse	5’-MNNAGAGGTAGATTCGTTCAGGTAGATAGCGTTTTCCG-3’
T380-Forward	5’-TGAACGAATCTACCTCTACCNNKGCTCAGATGTGGCAG-3’
T380-Reverse	5’-MNNGGTAGAGGTAGATTCGTTCAGGTAGATAGCGTTTT-3’
F397-Forward	5’-GTAACCCGGGTTCTTACTACNNKTGCGCTGCTGGTGGTC-3’
F397-Reverse	5’-MNNGTAGTAAGAACCCGGGTTACGCATGTTCAGACGCT-3’
C398-Forward	5’-ACCCGGGTTCTTACTACTTCNNKGCTGCTGGTGGTC-3’
C398-Reverse	5’-MNNGAAGTAGTAAGAACCCGGGTTACGCATGTTCAGAC-3’
G401-Forward	5’-CTTACTACTTCTGCGCTGCTNNKGGTCTGGGTTTCGCT-3’
G401-Reverse	5’-MNNAGCAGCGCAGAAGTAGTAAGAACCCGGGTTACGCA-3’
G402-Forward	5’-ACTACTTCTGCGCTGCTGGTNNKCTGGGTTTCGCTCTG-3’
G402-Reverse	5’-MNNACCAGCAGCGCAGAAGTAGTAAGAACCCGG-3’
L403-Forward	5’-ACTTCTGCGCTGCTGGTGGTNNKGGTTTCGCTCTGCCG-3’
L403-Reverse	5’-MNNACCACCAGCAGCGCAGAAGTAGTAAGAACCCGG-3’
A460-Forward	5’-TGAACAACGGTACCTACGGTNNKCTGCGTTGGTTCGCT-3’
A460-Reverse	5’-MNNACCGTAGGTACCGTTGTTCATGATAACGAAGATGG-3’
L461-Forward	5’-ACAACGGTACCTACGGTGCTNNKCGTTGGTTCGCTGGT-3’
L461-Reverse	5’-MNNAGCACCGTAGGTACCGTTGTTCATGATAACGAAGA-3’
F464-Forward	5’-CCTACGGTGCTCTGCGTTGGNNKGCTGGTGTTCTGGAA-3’
F464-Reverse	5’-MNNCCAACGCAGAGCACCGTAGGTACCGTTGTTCATGA-3’
Cloning construction primers for ISM
N27/G402-gene-Forward	TTTTCGGTAACCCGGGTTCTNNKGAACTGCCGTTCCTG
N27/G402-gene-Reverse	GCCGGCAGAGCGAAACCCAGMNNACCAGCAGCGCAGAA
N27/G402-vector-Forward	NNKCTGGGTTTCGCTCTGCCGGCTGCTATCGGTGTTCA
N27/G402-vector-Reverse	MNNAGAACCCGGGTTACCGAAAACGGTGTCGATACCCT
N27/S236-gene-Forward	TTTTCGGTAACCCGGGTTCTNNKGAACTGCCGTTCCTG
N27/S236-gene-Reverse	GGGAACGGGCAACGCGGAGCMNNCGGAGCAACCCAAAC
N27/S236-vector-Forward	NNKGCTCCGCGTTGCCCGTTCCCGACCCGTCACCCGTG
N27/S236-vector-Reverse	MNNAGAACCCGGGTTACCGAAAACGGTGTCGATACCCT
N27/A460-gene-Forward	TTTTCGGTAACCCGGGTTCTNNKGAACTGCCGTTCCTG
N27/A460-gene-Reverse	ACACCAGCGAACCAACGCAGMNNACCGTAGGTACCGTT
N27/A460-vector-Forward	NNKCTGCGTTGGTTCGCTGGTGTTCTGGAAGCTGAAAA
N27/A460-vector-Reverse	MNNAGAACCCGGGTTACCGAAAACGGTGTCGATACCCT
F397/C398 - Forward	GTAACCCGGGTTCTTACTACNNKNNKGCTGCTGGTGGT
F397/C398-Reverse	MNNMNNGTAGTAAGAACCCGGGTTACGCATGTTCAGACG
L109/L110-Forward	CTATGATCGGTGTTGAAGCTNNKNNKACCAACGTTGAC
L109/L110-Reverse	MNNMNNAGCTTCAACACCGATCATAGCACGGGTCTGCT
H281/H282-Forward	GTGCTCCGGTTTTCCGTTACNNKNNKTACGACCCGGGTCAG
H281/H282-Reverse	MNNMNNGTAACGGAAAACCGGAGCACCGATAACCAGAACAA
N374/S378-Forward	GCTATCTACCTGNNKGAATCTACCNNKACCACCGCTCA
N374/S378-Reverse	AGATTCMNNCAGGTAGATAGCGTTTTCCGGAGCCATGT
T379/T380-Forward	ACCTGAACGAATCTACCTCTNNKNNKGCTCAGATGTGGC
T379/T380-Reverse	MNNMNNAGAGGTAGATTCGTTCAGGTAGATAGCGTTTTC
Cloning construction primers for cell growth assays
GALS-Forward	CATGCCATGGATGGCTTCTGTTCACGGTAC
GALS-Reverse	GGAATTCCATATGTTATTTAACCGGAGAAACGGT
ACPS-Forward	CGCGGATCCGCGGATCCATGACCTCTCCGGTTATCGG
ACPS-Reverse	AAAAGTACTTCATTCGTTGTCACCCGCGG
PTA-Forward	ATAAGAATGCGGCCGCATGCTGCTGCTGTGCAGACT
PTA-Reverse	CCGCTCGAGGTGTCCCGTATTATTATGCT
BsMDH-Forward	CATGCCATGGATGAAAGCTGCTGTTGTTAACGAA
BsMDH-Reverse	ATAAGAATGCGGCCGCTTAGTCTTCTTTCAGTTTCAGAACGATAC

## Sheet: Sheet2
Supplementary data 2. DNA sequences used in this study.
>4COK (Codon-optimized)
ATGACCTACACCGTTGGTCGTTACCTGGCTGACCGTCTGGCTCAGATCGGTCTGAAACACCACTTCGCTGTTGCTGGTGACTACAACCTGGTTCTGCTGGACCAGCTGCTGCTGAACACCGACATGCAGCAGATCTACTGCTCTAACGAACTGAACTGCGGTTTCTCTGCTGAAGGTTACGCTCGTGCTAACGGTGCTGCTGCTGCTATCGTTACCTTCTCTGTTGGTGCTCTGTCTGCTTTCAACGCTCTGGGTGGTGCTTACGCTGAAAACCTGCCGGTTATCCTGATCTCTGGTGCTCCGAACGCTAACGACCACGGTACCGGTCACATCCTGCACCACACCCTGGGTACCACCGACTACGGTTACCAGCTGGAAATGGCTCGTCACATCACCTGC…
>4K9Q (Codon-optimized)
ATGCGTACCGTTAAAGAAATCACCTTCGACCTGCTGCGTAAACTGCAGGTTACCACCGTTGTTGGTAACCCGGGTTCTACCGAAGAAACCTTCCTGAAAGACTTCCCGTCTGACTTCAACTACGTTCTGGCTCTGCAGGAAGCTTCTGTTGTTGCTATCGCTGACGGTCTGTCTCAGTCTCTGCGTAAACCGGTTATCGTTAACATCCACACCGGTGCTGGTCTGGGTAACGCTATGGGTTGCCTGCTGACCGCTTACCAGAACAAAACCCCGCTGATCATCACCGCTGGTCAGCAGACCCGTGAAATGCTGCTGAACGAACCGCTGCTGACCAACATCGAAGCTATCAACATGCCGAAACCGTGGGTTAAATGGTCTTACGAACCGGCTCGTCCGGAA…
>1R9J (Codon-optimized)
ATGCGTCACATGGCTTCTATCGAAAAAGTTGCTAACTGCATCCGTTGCCTGGCTGCTGACATCGTTCAGGGTGGTAAATCTGGTCACCCGGGTACCCCGATGGGTATGGCTCCGATGTCTGCTGTTCTGTGGACCGAAGTTATGAAATACAACTCTCAGGACCCGGACTGGGTTGACCGTGACCGTTTCGTTATGTCTAACGGTCACGGTTGCGCTCTGCAGTACGCTCTGCTGCACATGGCTGGTTACAACCTGACCATGGACGACCTGAAAGGTTTCCGTCAGGACGGTTCTCGTACCCCGGGTCACCCGGAACGTTTCGTTACCCCGGGTGTTGAAGTTACCACCGGTCCGCTGGGTCAGGGTATCGCTAACGCTGTTGGTCTGGCTATCGCTGAA…
>3FZN (Codon-optimized)
ATGGCTTCTGTTCACGGTACCACCTACGAACTGCTGCGTCGTCAGGGTATCGACACCGTTTTCGGTAACCCGGGTTCTAACGAACTGCCGTTCCTGAAAGACTTCCCGGAAGACTTCCGTTACATCCTGGCTCTGCAGGAAGCTTGCGTTGTTGGTATCGCTGACGGTTACGCTCAGGCTTCTCGTAAACCGGCTTTCATCAACCTGCACTCTGCTGCTGGTACCGGTAACGCTATGGGTGCTCTGTCTAACGCTTGGAACTCTCACTCTCCGCTGATCGTTACCGCTGGTCAGCAGACCCGTGCTATGATCGGTGTTGAAGCTCTGCTGACCAACGTTGACGCTGCTAACCTGCCGCGTCCGCTGGTTAAATGGTCTTACGAACCGGCTTCTGCTGCT…
>2JLC (Codon-optimized)
ATGGGTTCTTCTCACCACCACCACCACCACTCTTCTGGTGAAAACCTGTACTTCCAGGGTCACATGTCTGTTTCTGCTTTCAACCGTCGTTGGGCTGCTGTTATCCTGGAAGCTCTGACCCGTCACGGTGTTCGTCACATCTGCATCGCTCCGGGTTCTCGTTCTACCCCGCTGACCCTGGCTGCTGCTGAAAACTCTGCTTTCATCCACCACACCCACTTCGACGAACGTGGTCTGGGTCACCTGGCTCTGGGTCTGGCTAAAGTTTCTAAACAGCCGGTTGCTGTTATCGTTACCTCTGGTACCGCTGTTGCTAACCTGTACCCGGCTCTGATCGAAGCTGGTCTGACCGGTGAAAAACTGATCCTGCTGACCGCTGACCGTCCGCCGGAACTGATC…
>2UZ1 (Codon-optimized)
ATGGCTATGATCACCGGTGGTGAACTGGTTGTTCGTACCCTGATCAAAGCTGGTGTTGAACACCTGTTCGGTCTGCACGGTGCTCACATCGACACCATCTTCCAGGCTTGCCTGGACCACGACGTTCCGATCATCGACACCCGTCACGAAGCTGCTGCTGGTCACGCTGCTGAAGGTTACGCTCGTGCTGGTGCTAAACTGGGTGTTGCTCTGGTTACCGCTGGTGGTGGTTTCACCAACGCTGTTACCCCGATCGCTAACGCTTGGCTGGACCGTACCCCGGTTCTGTTCCTGACCGGTTCTGGTGCTCTGCGTGACGACGAAACCAACACCCTGCAGGCTGGTATCGACCAGGTTGCTATGGCTGCTCCGATCACCAAATGGGCTCACCGTGTTATG…
>4FEG (Codon-optimized)
ATGGTTATGAAACAGACCAAACAGACCAACATCCTGGCTGGTGCTGCTGTTATCAAAGTTCTGGAAGCTTGGGGTGTTGACCACCTGTACGGTATCCCGGGTGGTTCTATCAACTCTATCATGGACGCTCTGTCTGCTGAACGTGACCGTATCCACTACATCCAGGTTCGTCACGAAGAAGTTGGTGCTATGGCTGCTGCTGCTGACGCTAAACTGACCGGTAAAATCGGTGTTTGCTTCGGTTCTGCTGGTCCGGGTGGTACCCACCTGATGAACGGTCTGTACGACGCTCGTGAAGACCACGTTCCGGTTCTGGCTCTGATCGGTCAGTTCGGTACCACCGGTATGAACATGGACACCTTCCAGGAAATGAACGAAAACCCGATCTACGCTGACGTT…
>2C31 (Codon-optimized)
ATGTCTAACGACGACAACGTTGAACTGACCGACGGTTTCCACGTTCTGATCGACGCTCTGAAAATGAACGACATCGACACCATGTACGGTGTTGTTGGTATCCCGATCACCAACCTGGCTCGTATGTGGCAGGACGACGGTCAGCGTTTCTACTCTTTCCGTCACGAACAGCACGCTGGTTACGCTGCTTCTATCGCTGGTTACATCGAAGGTAAACCGGGTGTTTGCCTGACCGTTTCTGCTCCGGGTTTCCTGAACGGTGTTACCTCTCTGGCTCACGCTACCACCAACTGCTTCCCGATGATCCTGCTGTCTGGTTCTTCTGAACGTGAAATCGTTGACCTGCAGCAGGGTGACTACGAAGAAATGGACCAGATGAACGTTGCTCGTCCGCACTGC…
>5C4I (Codon-optimized)
ATGGGTAAAGTTCGTAACATCTCTGGTTGCGTTGCTGTTGCTCACGGTGTTCGTCTGGCTGACGTTGACGTTATCTGCTCTTACCCGATCCGTCCGTACACCGGTATCATGTCTGAACTGGCTCGTATGGTTGCTGACGGTGAACTGGACGCTGAATTCGTTCACGGTGAAGGTGAACACGCTCAGCTGTCTGTTGTTTACGGTGCTTCTGCTGCTGGTGCTCGTGTTTTCACCGGTTCTTCTGGTGTTGGTGTTACCTACGCTATGGAAGTTTACTCTCCGATCTCTGGTGAACGTCTGCCGGTTCAGATGGCTATCGCTGACCGTACCCTGGACCCGCCGGGTGACTTCGGTGAAGAACACACCGACGCTGAATGCTGCCGTGACCAGGGTTGGATC…
>GALS (Codon-optimized)
ATGGCTTCTGTTCACGGTACCACCTACGAACTGCTGCGTCGTCAGGGTATCGACACCGTTTTCGGTAACCCGGGTTCTAACGAACTGCCGTTCCTGAAAGACTTCCCGGAAGACTTCCGTTACATCCTGGCTCTGCAGGAAGCTTGCGTTGTTGGTATCGCTGACGGTTACGCTCAGGCTTCTCGTAAACCGGCTTTCATCAACCTGCACTCTGCTGCTGGTACCGGTAACGCTATGGGTGCTCTGTCTAACGCTcgtaccTCTCACTCTCCGCTGATCGTTACCGCTGGTCAGCAGACCCGTGCTATGATCGGTGTTGAAGCTggggagACCAACGTTGACGCTGCTAACCTGCCGCGTCCGCTGGTTAAATGGTCTTACGAACCGGCTTCTGCTGCT…
>PK1 (Codon-optimized)
ATGGCAAATGTTGATCCGAAACGTATTGATGCCCTGGATGCCTATTTTCGCGCATGTAATTATCTGAGTGTGGGTCAGATCTATCTGCGTAGTAATCCGCTGCTGAAAGAACCGCTGAAACCGGAACATATTAAGAAACGTCTGCTGGGTCATTGGGGCACCAGCCCGGGTCTGAATTTTATCTATGCACATCTGAATCGTCTGATTCAGGATACCAAAGCCAAAATGATCTATCTGACCGGCCCGGGCCATGGCGGTCCGGCATTACGTGCCAATGTGTATCTGGAAGGTTGCATGACCGAAACCTATCCGGATCTGACCCAGGATCTGAGCGGCATTGAAAAACTGATGAAAGATTTTAGTCACCCGGGCGGCGTTCCGAGCCATGTGAGTCCGCCG…
>PK2 (Codon-optimized)
ATGACCTCTCCGGTTATCGGTACCCCGTGGAAAAAACTGAACGCGCCGGTTTCTGAAGAAGCGATCGAAGGTGTTGACAAATACTGGCGTGCGGCGAACTACCTGTCTATCGGTCAGATCTACCTGCGTTCTAACCCGCTGATGAAAGAACCGTTCACCCGTGAAGACGTTAAACACCGTCTGGTTGGTCACTGGGGTACCACCCCGGGTCTGAACTTCCTGATCGGTCACATCAACCGTCTGATCGCGGACCACCAGCAGAACACCGTTATCATCATGGGTCCGGGTCACGGTGGTCCGGCGGGTACCGCGCAGTCTTACCTGGACGGTACCTACACCGAATACTTCCCGAACATCACCAAAGACGAAGCGGGTCTGCAGAAATTCTTCCGTCAGTTC…
>PK3 (Codon-optimized)
ATGAGCGCCACCGTGGAAGCAACCGCCAGTGAAAGTCCGAGCACCGGTCCGCTGAGTAAAGATGAACTGGATCGCATGAATGCCTATTGGCGTGCCGCAAATTATCTGAGTGTGGGTCAGATCTATCTGAAAGATAATCCGCTGCTGGAACGTCCGCTGACCATTGATGATGTTAAACCGCGCCTGCTGGGCCATTGGGGTACCACCCCGGGTCTGAATTTTCTGTATGTGCATTGGAATCGTCTGATTAAGCAGCGTGATCTGAATATGCTGTATATTATTGGTCCGGGTCATGGCGGCCCGGGCCTGGTGGCAAATACCTATCTGGAAGGTAGCTATACCGAAATCTATCCGCTGATTGAACGTAATACCGATGGCATTAAGCGCCTGTTTCGTCAG…
>PK4 (Codon-optimized)
ATGACCGACACCCAGACCCTGGCTGAAAACGAACAGCCGCTGTCTCCGGACGAACTGGACCGTATCCAGCGTTACTGGCGTGCTGCTAACTACCTGTCTGTTGGTCAGATCTACCTGCTGGACAACCCGCTGCTGCGTCGTCCGCTGGCTCTGGACGACGTTAAACCGCGTCTGCTGGGTCACTGGGGTACCACCCCGGGTCTGAACTTCATCTACGCTCACCTGAACCGTATCATCAAAAAAAACGCTCTGAACATGATCTACATCGCTGGTCCGGGTCACGGTGGTCCGGCTATGGTTGCTAACACCTGGCTGGAAGGTACCTACTCTGAATTCTACCCGCACATCCCGCGTGACGCTATCGGTATGCAGCGTCTGTTCAAACAGTTCTCTTTCCCG…
>PK5 (Codon-optimized)
ATGCATGGTCATCATCGCACCAGTTTTCGCCATGATACCAGCGTTCGTCATCCGCGCCCGATTCGTCTGGATCCGGCCCAGGGTGACCCGCATGGCAGTGGTCGTCGTCCGGCAGTTCGTCGTTGTCATGGTCGTCGCGCAGCCGATCCGCCGGATGATCCGGCAAGCCCGCCGGGTATTGGTCGCCGTGGTGGCGTGACCCTGTATCGTCTGCCGGAACCGGATCGTATTGATAGTGAACTGGATGCCATTGATGCCTGGTGGCGTGCAGCAAATTATCTGGCCGTTGGCCAGATCTATCTGCTGGATAATCCGCTGCTGCGCCGCCCGCTGCTGCCTCAGGATATTAAGCCGCGTCTGCTGGGCCATTGGGGCACCACCCCGGGTCTGACCTTTATT…
>PK6 (Codon-optimized)
ATGACCCCGCGTACCCCGACCACCGTTGACCGTCCGACCCGTGGTGACGCTGCTGGTTCTGAAGGTGACCGTGCTGCTGAACTGGCTCGTGTTGACGCTTGGTGGCGTGCTGCTAACTACCTGTCTGTTGGTCAGGTTTTCCTGCTGGAAAACCCGCTGCTGGCTGAACCGCTGTCTCCGGAACACATCAAACCGCGTCTGCTGGGTCACTGGGGTACCGTTCCGGGTCTGACCCTGACCTACGCTCACCTGAACCGTGTTATCGCTAAACAGCGTCGTCGTCTGCTGTTCGTTGCTGGTCCGGGTCACGGTGCTGCTGGTCTGAACGCTGCTGCTTGGCTGGAAGGTACCTACTCTGAATACTACCCGGACGTTGGTCAGGACGTTGAAGGTATGCGT…
>PK7 (Codon-optimized)
ATGATCCCGCCGAGTCAGGCCGAACTGGCCCGCATGCATGCATATTGGCAGGCAGCAAATTATCTGTGTGCAGGCATGCTGTATCTGCGTGATAATCCGCTGCTGCGCGAACCGCTGGAACCGGCACATATTAAGCGCCGTCTGCTGGGCCATTGGGGCACCTGCCCGGGTCAGACCTTTGCCCTGGTGCATCTGGAACGCCTGATTCGTGTTCATGGTGTGGATCTGATGTATGTGTGCGGCCCGGGTCATGGTGCAGCCGCAGTGCTGGCACATGCATATCTGGATGGTCGTTATAGTGAACTGTATCCGGAATGTGGTCAGGATGAAGCCGGTATGCTGCGCCTGTTTCAGCGTTTTAGTGCCGCCGGCGGTATTGGTAGCCATTGCACCCCGCAG…
>PK8 (Codon-optimized)
ATGACCCTGGCACCGACCCATGATGGTCCGCCGGCCGCTGCTCTGGGTGGTGTTCCTGGCGTGGCAGCACGTGGCACCCTGGCAGAAGCCGAACTGAGCGCCATTGATGCCTATTGGCGTGCAGCAAATTTTCTGAGTGTTGGTCAGATCTATCTGCGCGGCAATCCGCTGCTGCGCGAACCGCTGGTGCTGGATCATGTGAAACCGCGCCTGCTGGGCCATTGGGGTACCACCCCGGGTCTGAATTTTGTGTATGCACACATGAATCGTGCAATTCGTGCACATGATCTGAATGCAATGTTTATTGCCGGTCCGGGTCATGGCGGTCCGGGTGTTGTGGCCAATACCTATCTGGAAGGTACCTATAGCGAAGTGTATCCGGAAATTGGCCGTGATGTG…
>PTA
ATGCTGCTGCTGTGCAGACTGAATCGCAGTCAGCGCGATGGTGTAGACGATATCGTCAACCAGTGCGCCACGGGACAGGTCGTTAACCGGCTTGCGCATACCCTGCAGCATCGGCCCGATGGAGATCAGGTCGGCAGAACGCTGTACCGCTTTGTAGGTGGTGTTACCGGTGTTCAGATCCGGGAAGATGAACACGGTAGCGCGACCTGCAACCGGAGAGTTCGGCGCTTTGGATTTCGCAACGTCAGCCATTACCGCAGCGTCGTACTGCAGCGGACCGTCGATCATCAGGTCAGGACGTTTTTCCTGCGCCAGACGAGTTGCTTCGCGAACTTTTTCTACGTCGCTACCTGCACCAGAAGTACCGGTGGAGTAGGAGAGCATAGCAACGCGCGGTTC…
>BsMDH
ATGAAAGCTGCTGTTGTTAACGAATTTAAAAAAGCTCTGGAAATCAAAGAAGTTGAACGTCCGAAACTGGAAGAAGGTGAAGTTCTGGTTAAAATCGAAGCTTGCGGTGTTTGCCACACCGACCTGCACGCTGCTCACGGTGACTGGCCGATCAAACCGAAACTGCCGCTGATCCCGGGTCACGAAGGTGTTGGTATCGTTGTTGAAGTTGCTAAAGGTGTTAAATCTATCAAAGTTGGTGACCGTGTTGGTATCCCGTGGCTGTACTCTGCTTGCGGTGAATGCGAATACTGCCTGACCGGTCAGGAAACCCTGTGCCCGCACCAGCTGAACGGTGGTTACTCTGTTGACGGTGGTTACGCTGAATACTGCAAAGCTCCGGCTGACTACGTTGCTAAA…
