# Supplementary material for: Constructing a synthetic pathway for acetyl-coenzyme A from one-carbon through enzyme design
Source: Nat Commun. 2019 Mar 26;10:1378. doi: 10.1038/s41467-019-09095-z (PMC6435721; doi:10.1038/s41467-019-09095-z)
Supplement: Supplementary file 8 — Source Data [file 41467_2019_9095_MOESM8_ESM.xlsx]

## Sheet: Fig.2b
Fig.2b	GALD production( g L-1 )
	5C4I	2C31	4FEG	2UZ1	2JLC	3FZN	1R9J	4K9Q	4COK
data1	ND	ND	ND	0.1158	ND	0.1031	ND	0.03286	ND
data2	ND	ND	ND	0.1134	ND	0.1012	ND	0.03371	ND
data3	ND	ND	ND	0.1128	ND	0.1029	ND	0.03328	ND
Average				0.114		0.1024		0.0332833

## Sheet: Fig.3a
Fig. 3a	Kinetic parameters of BFD
Variant	New mutations	Kcat [s-1]	Km [M]	Kcat/Km [M-1 s-1]
WT BFD	-	0.013	0.092	0.138
BFD-M1	W86R-N87T	0.031	0.146	0.21
BFD-M2	L109G-L110E	1.124	3.711	0.303
BFD-M3	A460M	0.433	0.059	7.341
BFD-M4	H281V-Q282F	1.584	0.165	9.579

## Sheet: Fig.4b
Fig.4b	Production of AcP (µmol min-1 mg-1)
	PK8	PK7	PK6	PK5	PK4	PK3	PK2	PK1	Control
data-1	0.000578778	0.00207395	0.00466881	0.00422508	0.00163987	0.00290354	0.00511254	0.00140836	0.000578778
data-2	0.00102251	0.00284566	0.00436013	0.0041672	0.00136977	0.00338585	0.00451447	0.00125402	0.000989068
data-3	0.000848875	0.00311576	0.00501608	0.00445659	0.00123473	0.00465916	0.00524759	0.00135048	0.000381559
Average	0.00081672	0.00267846	0.00468167	0.00428296	0.00141479	0.00364952	0.0049582	0.00133762	0.000649802

## Sheet: Fig.5a
Fig.5a	Yield of glycolaldehyde (%)
	2 g L-1	1.5 g L-1	1 g L-1	0.5 g L-1
data-1	0.925237	0.802773	0.435856	0.305489
data-2	0.898901	0.739873	0.552082	0.520279
data-3	0.923708	0.675727	0.56978	0.494491
Average	0.915949	0.739458	0.519239	0.440086

## Sheet: Fig.5b
	Fig.5b	Yield of acetic acid (%)
	0.5h		0g/L	0.5g/L	1g/L	1.5g/L	2g/L
		data1	0.403269	0.21113	0.160758	0.080608	0.0302
		data2	0.359867	0.201309	0.221901	0.0878944	0.0298
		data3	0.406595	0.182618	0.161392	0.0966064	0.0318
		Average	0.38991	0.198352	0.18135	0.0883696	0.0306
	1h	data1	0.683162	0.459184	0.290013	0.206536	0.167253
		data2	0.716109	0.437483	0.363194	0.264352	0.162184
		data3	0.868014	0.496725	0.31203	0.225861	0.13193
		Average	0.755762	0.464464	0.321746	0.23225	0.153789
	2h	data1	0.944205	0.539334	0.392973	0.337216	0.269262
		data2	0.90603	0.514941	0.389488	0.336899	0.237107
		data3	0.848214	0.567688	0.398834	0.302843	0.281618
		Average	0.899483	0.540654	0.393765	0.325653	0.262662
	3h	data1	0.988557	0.625346	0.469322	0.372698	0.283677
		data2	0.917277	0.610773	0.454749	0.374757	0.32391
		data3	1.01691	0.590339	0.423702	0.350522	0.286845
		Average	0.974248	0.608819	0.449258	0.365992	0.298144

## Sheet: Fig.5c
Fig.5c	Yield of acetic acid (%)
	0.5	0.75	1	1.5	2
data1	0.277203	0.3528	0.493332	0.502801	0.33705
data2	0.397204	0.4512	0.521749	0.376	0.337386
data3	0.307203	0.388	0.500437	0.426	0.368766
Average	0.327203	0.397334	0.505173	0.434934	0.347734

## Sheet: Fig.5d
Fig.5d	Yield of acetic acid and Acetyl-CoA (%)
Acetic acid		0	0.5	1	2	4	6
	data-1	0	8.38518	25.5095	40.0969	47.4963	46.0164
	data-2	0	5.84825	22.7612	35.2344	45.805	46.6507
	data-3	0	8.38519	24.6639	37.3485	48.1305	49.6104
	Average	0	7.53954	24.3115	37.56	47.1439	47.4258
Acetyl-CoA		0	0.5	1	2	4	6
	data-1	0	11.191	17.4372	20.5342	26.0327	32.9189
	data-2	0	10.1916	16.188	24.282	27.4312	31.6264
	data-3	0	9.19219	17.4372	22.4081	27.5805	34.1778
	Average	0	10.1916	17.0208	22.4081	27.0148	32.9077

## Sheet: Fig.6b
Fig.6b	Average Percentage(m+2)
		SACA(+13C-FALD)	28a(+13C-FALD)	SACA(+FALD)	28a(+FALD)
	Acetyl-CoA	0.216107	0.131694	0.128772	0.127828
	Fumarate	0.057147	0.0230416	0.0218804	0.0220501
	Malate	0.0380516	0.0164219	0.0172336	0.0164849

## Sheet: Fig.6c
Fig.6c
Glucose		BmMDH-SACA	BmMDH-28a
	m+0	0.790145	0.88738
	m+1	0.176565	0.0969101
	m+2	0.0332894	0.0157098
Phosphoenolpyruvate
	m+0	0.571425	0.874751
	m+1	0.319071	0.090743
	m+2	0.109503	0.034506
L-Aspartate
	m+0	0.28007	0.779591
	m+1	0.135694	0.019028
	m+2	0.584237	0.201381
L-Glutamate
	m+0	0.40237	0.924113
	m+1	0.176423	0.0629588
	m+2	0.421207	0.0129281

## Sheet: Fig.7a
Fig.7a
OD600		0	3	4	7	10	13	15	18	22
	SACA(+GALD)-data-1	0.2	0.932	2.134	4.092	5.238	6.15	6.95	6.87	6.88
	SACA(+GALD)-data-2	0.2	0.842	1.822	3.848	4.883	5.798	6.4	6.54	6.85
	SACA(+GALD)-data-3	0.2	0.887	1.975	3.94	4.9855	5.947	6.54	6.555	6.04
	28a(+GALD)-data-1	0.2	0.89	2.037	3.651	4.851	5.58	5.83	5.59	5.81
	28a(+GALD)-data-2	0.2	0.882	1.742	4.02	4.814	5.46	5.405	5.49	5.71
	28a(+GALD)-data-3	0.2	0.856	1.8595	3.534	4.672	5.49	5.46	5.48	5.64
	No GALS(+GALD)-data-1	0.2	0.879	1.986	3.561	4.682	5.68	5.836	5.84	5.349
	No GALS(+GALD)-data-2	0.2	0.87	2.078	3.649	4.98	5.58	5.681	5.43	5.496
	No GALS(+GALD)-data-3	0.2	0.861	2.047	3.734	4.891	5.48	5.973	5.38	5.445
	SACA(-GALD)-data-1	0.2	0.697	2.134	4.068	4.25	5.12	5.654	5.881	6.018
	SACA(-GALD)-data-2	0.2	0.723	2.04	3.94	4.54	5.021	5.108	5.638	5.48
	SACA(-GALD)-data-3	0.2	0.713	2.24	4.1	4.83	4.94	5.57	5.741	5.742
	28a(-GALD)-data-1	0.2	0.757	2.32	4.05	4.734	5.064	5.368	5.79	5.66
	28a(-GALD)-data-2	0.2	0.785	2.404	4.134	4.65	5.24	5.712	5.56	5.72
	28a(-GALD)-data-3	0.2	0.778	2.176	4.302	4.614	5.456	5.688	5.68	5.57
Average	SACA(+GALD)	0.2	0.887	1.977	3.96	5.0355	5.965	6.63	6.655	6.59
	28a(+GALD)	0.2	0.876	1.8795	3.735	4.779	5.51	5.565	5.52	5.72
	No GALS(+GALD)	0.2	0.87	2.037	3.648	4.851	5.58	5.83	5.55	5.43
	SACA(-GALD)	0.2	0.711	2.138	4.036	4.54	5.027	5.444	5.75333	5.74667
	28a(-GALD)	0.2	0.773333	2.3	4.162	4.666	5.25333	5.58933	5.67667	5.65

[truncated: 16 more sheets: Fig.7b, Fig.7c, Fig.S3, Fig.S5, Fig.S6, Fig.S7, Fig.S12, Fig.S15, Fig.S17, Fig.S18, Fig.S19, Fig.S20, Fig.S21, Fig.S22, Fig.S23, Fig.S24]
